# Supplementary material for: Closed-Loop Recycling of Poly(vinyl butyral) Interlayer Film via Restabilization Technology
Source: Polymers (Basel). 2025 Jan 24;17(3):317. doi: 10.3390/polym17030317 (PMC11820937; doi:10.3390/polym17030317)
Supplement: Supplementary file 1 [file polymers-17-00317-s001.zip]

Archive with 1 entries (1 files):
- polymers-3411581-supplementary.pdf
